# Supplementary material for: Development of an Automatic Computer Program to Determine the Optimal Dental Implant Size and Position for Fibula Free Flap Surgery
Source: Craniomaxillofac Trauma Reconstr. 2025 Oct 25;18(4):46. doi: 10.3390/cmtr18040046 (PMC12641722; doi:10.3390/cmtr18040046)
Supplement: Supplementary file 1 [file cmtr-18-00046-s001.zip]

Archive with 1 entries (1 files):
- cmtr-3737040-supplementary.pdf
